# Supplementary material for: Effects of Sodium Arsenite on the Myocardial Differentiation in Mouse Embryonic Bodies
Source: Toxics. 2023 Feb 1;11(2):142. doi: 10.3390/toxics11020142 (PMC9965385; doi:10.3390/toxics11020142)
Supplement: Supplementary file 1 [file toxics-11-00142-s001.zip]

Archive with 1 entries (1 files):
- toxics-2163032-supplementary.pdf
